# Supplementary material for: The Blocking of Drug Resistance Channels by Selected Hydrophobic Statins in Chemoresistance Human Melanoma
Source: Biomolecules. 2023 Nov 21;13(12):1682. doi: 10.3390/biom13121682 (PMC10741734; doi:10.3390/biom13121682)
Supplement: Supplementary file 1 [file biomolecules-13-01682-s001.zip]

Archive with 1 entries (1 files):
- biomolecules-2675835-supplementary.pdf
